# Supplementary material for: Evaluation of Fifteen Algorithms for the Resolution of the Electrocardiography Imaging Inverse Problem Using ex-vivo and in-silico Data
Source: Front Physiol. 2018 Nov 29;9:1708. doi: 10.3389/fphys.2018.01708 (PMC6281950; doi:10.3389/fphys.2018.01708)
Supplement: Supplementary file 1 [file Table_1.XLSX]

## Sheet: README
This document contains 8 data sheets :
Exp16, Exp21 and Exp31 contain the spatial RE and CC and the temporal ones RET and CCT of the results using the 15 algorithms. It contains also the localization pacing site errors using the experimental data set.
Carlos_Figuera_Data contains the RE , CC, RET and CCT of the results of the application of the different 15 algorithms to the dataset of Carlos Figuera available at : http://www.tsc.urjc.es/~carlos.figuera/ECGI_in_AF/
Carlos_Figuera_Data_RDMS_CC contains the spatial and temporal RDMS and CC.
Exp16_L1, Exp21_L1 and Exp31_L1 contain the spatial RE and CC and the temporal ones RET and CCT of the results when initializing the L1 algorithm with the FEM-ZOT solution computed using the different regularization parameter choice methods in order to assess the impact of this latter on the final results.

## Sheet: Exp16
				BiV
ZOT	RE				CC					RET				CCT					Pacing site Localization
	mean	min	max	std	mean	min	max	std		mean	min	max	std	mean	min	max	std		LV	RV
CRESO	1.02	0.81	1.38	0.11	0.15	-0.54	0.59	0.23		1.0097	0.32	5.89	0.45	0.34	-0.84	0.97	0.45		4.36	6.54	One single pacing site
GCV
RGCV	1.008	0.84	1.26	0.1	0.144	-0.52	0.5621	0.22		0.98	0.29	5.12	0.38	0.33	-0.82	0.96	0.44		5.08	6.25	one single pacing site
UCURVE	0.99	0.95	1.37	0.04	0.03	-0.46	0.36	0.16		0.98	0.57	1.75	0.09	0.25	-0.9	0.96	0.48		5.91	6.15	one single pacing site
ADPC
L1
CRESO	0.99	0.83	1.36	0.06	0.06	-0.55	0.6	0.2		0.97	0.35	2.66	0.25	0.31	-0.71	0.93	0.41		N.A	N.A
GCV
RGCV	0.99	0.82	1.33	0.07	0.11	-0.55	0.61	0.23		0.98	0.32	3.61	0.33	0.33	-0.77	0.97	0.44		3.83	4.53	one single pacing site
UCURVE	1.04	0.88	1.44	0.14	0.09	-0.56	0.54	0.2		0.96	0.31	2.47	0.24	0.3	-0.8	0.96	0.46		3.83	4.53	one single pacing site
ADPC
MFS
CRESO	1	0.86	1.32	0.11	0.14	-0.37	0.52	0.15		0.95	0.27	2.44	0.25	0.25	-0.89	0.96	0.51		N.A	2.72
GCV	1.008	0.86	1.31	0.11	0.16	-0.37	0.51	0.14		0.96	0.29	2.57	0.26	0.26	-0.87	0.96	0.49		N.A	2.65
RGCV	1.0063	0.91	1.4	0.13	0.12	-0.39	0.52	0.13		0.95	0.34	1.7	0.16	0.21	-0.89	0.97	0.53		N.A	2.44
UCURVE	1.02	0.89	1.5	0.16	0.12	-0.48	0.48	0.15		0.97	0.77	1.33	0.07	0.13	-0.9	0.93	0.47		N.A	2.9
ADPC	1.0063	0.88	1.32	0.11	0.13	-0.37	0.52	0.13		0.95	0.29	2.19	0.23	0.23	-0.89	0.96	0.51		N.A	2.67
				RV
ZOT	RE				CC					RET				CCT					Pacing site Localization
	mean	min	max	std	mean	min	max	std		mean	min	max	std	mean	min	max	std		RV
CRESO	0.99	0.73	2.3	0.19	0.28	-0.38	0.72	0.19		0.96	0.3	3.84	0.41	0.46	-0.75	0.91	0.3		3.88
GCV
RGCV	0.94	0.69	2.15	0.19	0.29	-0.39	0.74	0.19		0.89	0.35	3.17	0.29	0.48	-0.64	0.89	0.29		4.04
UCURVE	0.94	0.79	1.18	0.05	0.18	-0.39	0.66	0.21		0.95	0.58	1.43	0.08	0.22	-0.8	0.85	0.43		1.88
ADPC
L1
CRESO	0.92	0.67	1.42	0.13	0.28	-0.33	0.77	0.21		0.87	0.42	3.21	0.25	0.51	-0.58	0.92	0.28		1.21
GCV
RGCV	0.95	0.64	3.23	0.23	0.29	-0.35	0.79	0.21		0.88	0.39	3.33	0.29	0.54	-0.59	0.93	0.28		1.34
UCURVE	0.94	0.64	2.11	0.19	0.27	-0.3	0.78	0.22		0.86	0.41	3.18	0.51	0.51	-0.64	0.93	0.3		1.22
ADPC
MFS
CRESO	0.92	0.68	1.6	0.11	0.19	-0.35	0.74	0.18		0.88	0.46	1.75	0.15	0.43	-0.57	0.92	0.33		1.83
GCV	0.95	0.63	2.05	0.19	0.23	-0.33	0.79	0.21		0.85	0.45	2.08	0.19	0.5	-0.58	0.92	0.29		1.61
RGCV	0.92	0.69	1.57	0.1	0.19	-0.24	0.74	0.18		0.9	0.51	1.63	0.13	0.4	-0.77	0.93	0.34		1.84
UCURVE	0.92	0.79	1.4	0.06	0.22	-0.39	0.73	0.15		0.97	0.7	1.43	0.09	0.03	-0.96	0.93	0.54		2.03
ADPC	0.93	0.7	1.8	0.14	0.2	-0.36	0.75	0.19		0.88	0.46	1.9	0.17	0.43	-0.55	0.91	0.32		1.84
				LV
ZOT	RE				CC					RET				CCT					Pacing site Localization
	mean	min	max	std	mean	min	max	std		mean	min	max	std	mean	min	max	std		LV
CRESO	0.9	0.71	1.14	0.09	0.38	-0.56	0.73	0.28		0.9	0.3	3.27	0.31	0.42	-0.85	0.95	0.43		1.85
GCV
RGCV	0.9	0.72	1.14	0.09	0.37	-0.53	0.69	0.25		0.89	0.35	2.98	0.28	0.39	-0.86	0.92	0.48		4.1
UCURVE	0.97	0.91	1.08	0.03	0.33	-0.48	0.62	0.22		0.96	0.54	1.36	0.1	0.19	-0.86	0.93	0.58		3.2
ADPC
L1
CRESO	0.9	0.66	1.04	0.1	0.41	-0.64	0.77	0.28		0.87	0.35	1.94	0.22	0.42	-0.76	0.95	0.44		2.13
GCV
RGCV	0.89	0.68	1.05	0.09	0.39	-0.66	0.72	0.28		0.85	0.32	1.86	0.24	0.43	-0.78	0.95	0.49		1.99
UCURVE	0.91	0.73	1.12	0.08	0.38	-0.69	0.71	0.27		0.88	0.34	1.65	0.2	0.38	-0.8	0.97	0.51		2.12
ADPC
MFS
CRESO	0.9	0.73	1.29	0.08	0.38	-0.65	0.67	0.25		0.88	0.31	1.74	0.22	0.4	-0.81	0.95	0.48		1.32
GCV	0.87	0.66	1.52	0.11	0.43	-0.74	0.74	0.28		0.85	0.29	2.06	0.26	0.46	-0.81	0.96	0.44		2.03
RGCV	0.92	0.79	1.25	0.06	0.35	-0.64	0.68	0.24		0.89	0.33	1.33	0.15	0.39	-0.8	0.96	0.5		1.64
UCURVE	0.97	0.87	1.17	0.02	0.38	-0.64	0.66	0.24		0.97	0.65	1.15	0.07	0.07	-0.92	0.95	0.59		0.78
ADPC	0.9	0.74	1.35	0.08	0.37	-0.66	0.68	0.25		0.87	0.31	1.73	0.23	0.41	-0.8	0.96	0.49		1.85

## Sheet: Exp21
				BiV
ZOT	RE				CC					RET				CCT					Pacing site Localization
	mean	min	max	std	mean	min	max	std		mean	min	max	std	mean	min	max	std		LV	RV
CRESO	1.02	0.81	1.38	0.11	0.15	-0.54	0.59	0.23		1.0097	0.32	5.89	0.45	0.34	-0.84	0.97	0.45		1.8	N.A
GCV
RGCV	1.008	0.84	1.26	0.1	0.144	-0.52	0.5621	0.22		0.98	0.29	5.12	0.38	0.33	-0.82	0.96	0.44		1.8	2.1
UCURVE	0.99	0.95	1.37	0.04	0.03	-0.46	0.36	0.16		0.98	0.57	1.75	0.09	0.25	-0.9	0.96	0.48		2.52	N.A
ADPC
L1
CRESO	0.99	0.96	1	0.011	0.21	-0.12	0.57	0.2		0.98	0.9	1.07	0.02	0.1	-0.91	0.95	0.52		2.57	N.A
GCV
RGCV	0.95	0.85	1.01	0.05	0.3	0.04	0.6	0.17		0.94	0.26	1.9	0.22	0.4	-0.76	0.98	0.42		1.31	1.42
UCURVE	0.97	0.93	0.99	0.01	0.23	-0.1	0.55	0.18		0.96	0.63	1.32	0.08	0.37	-0.77	0.98	0.46		1.36	N.A
ADPC
MFS
CRESO	0.96	0.91	1.03	0.02	0.3	0.02	0.49	0.12		0.96	0.68	1.24	0.08	0.38	-0.82	0.98	0.46		2.52	N.A
GCV	0.94	0.85	1.02	0.04	0.34	0.03	0.64	0.16		3.32	0.59	14.53	2.18	0.43	-0.71	0.99	0.42		2.12	1.37
RGCV	0.98	0.93	1.01	0.02	0.25	0.07	0.47	0.12		0.97	0.71	1.25	0.08	0.36	-0.83	0.97	0.45		0	N.A
UCURVE	0.99	0.97	1.02	0.01	0.19	-0.04	0.45	0.13		0.98	0.91	1.08	0.02	0.09	-0.91	0.89	0.52		2.31	N.A
ADPC	0.98	0.93	1.02	0.02	0.27	-0.0041	0.49	0.11		0.96	0.69	1.25	0.08	0.33	-0.83	0.95	0.43		2.74	2
				RV
ZOT	RE				CC					RET				CCT					Pacing site Localization error
	mean	min	max	std	mean	min	max	std		mean	min	max	std	mean	min	max	std		RV
CRESO	0.89	0.79	1.15	0.08	0.4	-0.57	0.66	0.28		0.8	0.21	2.1	0.26	0.14	-0.29	0.51	0.15		2.15
GCV
RGCV	0.9	0.81	1.12	0.08	0.41	-0.58	0.63	0.29		0.8	0.24	1.78	0.23	0.54	-0.66	0.98	0.37		2.12
UCURVE	0.96	0.93	1	0.02	0.34	-0.46	0.59	0.25		0.92	0.6	1.12	0.08	0.16	-0.28	0.45	0.15		1.92
ADPC
L1
CRESO	0.99	0.99	1	0.003	0.39	-0.48	0.68	0.27		0.99	0.95	1	0.008	0.43	-0.45	0.93	0.28		2.39
GCV
RGCV	0.89	0.76	1.17	0.1	0.42	-0.66	0.68	0.32		0.76	0.27	1.32	0.22	0.56	-0.62	0.97	0.35		2.12
UCURVE	0.94	0.87	1	0.04	0.4	-0.49	0.67	0.27		0.88	0.48	1.1	0.1	0.52	-0.75	0.96	0.36		2.13
ADPC
MFS
CRESO	0.88	0.73	1.03	0.1	0.4	-0.51	0.73	0.3		1.07	0.41	2.1	0.27	0.53	-0.88	0.97	0.35		1.86
GCV	0.87	0.74	1.14	0.11	0.43	-0.72	0.73	0.36		0.85	0.22	2.36	0.31	0.54	-0.78	0.97	0.35		1.8
RGCV	0.94	0.84	1.03	0.05	0.37	-0.48	0.71	0.29		1.09	0.46	2.07	0.27	0.21	-0.93	0.95	0.56		0.9
UCURVE	1	0.97	1.05	0.01	0.35	-0.5	0.72	0.29		1.03	0.83	1.28	0.08	-0.16	-0.94	0.88	0.59		1.72
ADPC	0.96	0.87	1.06	0.04	0.37	-0.44	0.71	0.28		1.03	0.41	2.04	0.25	0.03	-0.94	0.96	0.61		2.06
				LV
ZOT	RE				CC					RET				CCT					Pacing site Localization
	mean	min	max	std	mean	min	max	std		mean	min	max	std	mean	min	max	std		LV
CRESO	0.91	0.81	1.04	0.05	0.44	0.1	0.62	0.11		0.89	0.14	1.96	0.23	0.16	-0.39	0.6	0.22		1.8
GCV
RGCV	0.92	0.81	1.02	0.04	0.44	0.12	0.63	0.11		0.87	0.1	1.49	0.19	0.47	-0.68	0.98	0.36		1.78
UCURVE	0.98	0.94	1.01	0.01	0.34	-0.09	0.63	0.17		0.96	0.61	1.12	0.06	0.11	-0.39	0.65	0.19		2.84
ADPC
L1
CRESO	1	0.99	1.01	0.004	0.4	-0.16	0.68	0.2		1	0.86	1.08	0.04	0.01	-0.86	0.93	0.5		1.29
GCV
RGCV	0.91	0.79	1.01	0.05	0.47	0.15	0.67	0.12		0.85	0.11	1.26	0.21	0.48	-0.68	0.99	0.34		1.29
UCURVE	0.96	0.89	1.01	0.03	0.4	-0.13	0.67	0.19		0.94	0.57	1.14	0.09	0.41	-0.69	0.98	0.35		1.302
ADPC
MFS
CRESO	0.93	0.81	1.03	0.05	0.39	-0.03	0.63	0.17		0.92	0.61	1.31	0.13	0.4	-0.74	0.96	0.37		2.67
GCV	0.91	0.8	1.01	0.05	0.44	0.12	0.65	0.13		2.001	0.34	7.42	1.11	0.47	-0.76	0.98	0.35		2.47
RGCV	0.95	0.86	1.03	0.04	0.34	-0.07	0.6	0.17		0.94	0.62	1.32	0.12	0.33	-0.76	0.96	0.41		3.44
UCURVE	0.98	0.95	1.01	0.01	0.32	-0.15	0.6	0.2		0.99	0.9	1.05	0.02	0.11	-0.92	0.96	0.49		2.08
ADPC	0.95	0.85	1.04	0.05	0.35	0.01	0.61	0.16		0.91	0.59	1.33	0.13	0.27	-0.8	0.95	0.44		2.32

## Sheet: Exp31
				RV
ZOT	RE				CC					RET				CCT					Pacing site Localization
	mean	min	max	std	mean	min	max	std		mean	min	max	std	mean	min	max	std		RV
CRESO	1.02	0.81	1.38	0.11	0.15	-0.54	0.59	0.23		1.0097	0.32	5.89	0.45	0.34	-0.84	0.97	0.45		2.15
GCV
RGCV	1.008	0.84	1.26	0.1	0.144	-0.52	0.5621	0.22		0.98	0.29	5.12	0.38	0.33	-0.82	0.96	0.44		2.13
UCURVE	0.99	0.95	1.37	0.04	0.03	-0.46	0.36	0.16		0.98	0.57	1.75	0.09	0.25	-0.9	0.96	0.48		2.13
ADPC
L1
CRESO	0.96	0.77	1.02	0.05	0.015	-0.85	0.62	0.37		0.94	0.39	1.96	0.22	0.43	-0.46	0.9	0.29		2.15
GCV
RGCV	1.12	0.76	2.59	0.33	0.07	-0.5	0.62	0.33		1.04	0.15	4.56	0.44	0.5	-0.66	0.99	0.28		2.15
UCURVE	0.97	0.79	1.16	0.07	0.02	-0.81	0.57	0.36		0.88	0.34	1.7	0.15	0.48	-0.64	0.95	0.26		2.15
ADPC
MFS
CRESO	1.01	0.79	1.14	0.08	0.02	-0.58	0.56	0.32		0.94	0.16	2.57	0.25	0.4	-0.67	0.98	0.32		4.54
GCV	1.07	0.8	1.61	0.14	0.04	-0.54	0.57	0.32		1.04	0.19	4.27	0.42	0.45	-0.59	0.98	0.31		3.99
RGCV	1.01	0.78	1.19	0.09	0.006	-0.57	0.55	0.32		0.93	0.23	1.79	0.22	0.3	-0.79	0.97	0.42		3.15
UCURVE	1.03	0.79	1.23	0.1	-0.04	-0.62	0.53	0.33		1.07	0.48	2.08	0.29	0.1	-0.81	0.94	0.52		3.58
ADPC	2.07	1.03	5.11	0.97	0.05	-0.34	0.4	0.16		3.041	0.49	13.82	2.28	0.21	-0.87	0.96	0.42		3.72
				LV
ZOT	RE				CC					RET				CCT					Pacing site Localization
	mean	min	max	std	mean	min	max	std		mean	min	max	std	mean	min	max	std		LV
CRESO	1.04	0.95	1.33	0.09	0.11	-0.24	0.45	0.15		0.98	0.42	3.16	0.25	0.27	-0.57	0.81	0.31		2.63
GCV
RGCV	1.02	0.92	1.22	0.07	0.12	-0.25	0.46	0.16		0.95	0.41	2.86	0.23	0.37	-0.68	0.95	0.42		2.53
UCURVE	0.98	0.93	1.01	0.02	0.03	-0.22	0.34	0.13		0.94	0.53	1.23	0.08	0.24	-0.52	0.73	0.28		2.96
ADPC
L1
CRESO	0.99	0.91	1.18	0.04	0.11	-0.3	0.45	0.18		0.95	0.44	1.36	0.11	0.29	-0.61	0.93	0.32		0.703
GCV
RGCV	1.02	0.89	1.28	0.09	0.15	-0.31	0.5	0.19		0.92	0.42	1.72	0.19	0.4	-0.74	0.96	0.41		0.47
UCURVE	0.98	0.9	1.06	0.03	0.13	-0.28	0.48	0.18		0.89	0.46	1.13	0.13	0.37	-0.61	0.94	0.38		0.48
ADPC
MFS
CRESO	1	0.94	1.16	0.04	0.16	-0.16	0.41	0.14		0.92	0.4	1.45	0.16	0.34	-0.63	0.95	0.38		1.05
GCV	1.02	0.94	1.19	0.06	0.08	-0.28	0.43	0.17		0.92	0.42	1.61	0.19	0.35	-0.73	0.94	0.43		1.7
RGCV	0.98	0.91	1.19	0.05	0.19	-0.12	0.42	0.16		0.93	0.43	1.35	0.12	0.39	-0.69	0.95	0.29		0.78
UCURVE	0.98	0.86	1.23	0.07	0.17	-0.31	0.49	0.2		1.03	0.53	2.24	0.2	0.24	-0.75	0.93	0.46		0.96
ADPC	1.64	0.96	4.52	0.85	0.08	-0.25	0.25	0.12		2.04	0.49	8.86	1.1	0.09	-0.86	0.96	0.45		2.07

## Sheet: Carlos_Figuera_Data
				SR_SNR_20
ZOT	RE				CC					RET				CCT
	mean	min	max	std	mean	min	max	std		mean	min	max	std	mean	min	max	std
CRESO	1.02	0.81	1.38	0.11	0.15	-0.54	0.59	0.23		1.0097	0.32	5.89	0.45	0.34	-0.84	0.97	0.45
GCV	1.1775	0.6237	18.66	1.4831	0.5127	-0.2308	0.7838	0.2312		0.9018	0.4738	2.04	0.11	0.47	-0.76	0.89	0.22
RGCV	1.008	0.84	1.26	0.1	0.144	-0.52	0.5621	0.22		0.98	0.29	5.12	0.38	0.33	-0.82	0.96	0.44
UCURVE	0.99	0.95	1.37	0.04	0.03	-0.46	0.36	0.16		0.98	0.57	1.75	0.09	0.25	-0.9	0.96	0.48
ADPC
L1
CRESO	0.6729	0.3557	1.208	0.2618	0.7	-0.3161	0.9349	0.2791		0.9407	0.6653	1.3965	0.0547	0.3523	-0.5936	0.8331	0.1768
GCV	0.7652	0.3498	12.66	0.9606	0.7838	-0.3161	0.9356	0.2656		0.8596	0.3851	1.7335	0.1282	0.5211	-0.4356	0.9239	0.1728
RGCV	0.7494	0.4358	1.0487	0.2041	0.6942	-0.3161	0.9085	0.2471		0.888	0.4154	1.454	0.0868	0.4629	-0.3539	0.9149	0.1701
UCURVE	1.0286	0.9454	1.1949	0.0419	0.1525	-0.0031	0.3284	0.0719		1.0623	0.7542	2.8636	0.1361	0.2022	-0.314	0.6592	0.1133
ADPC
MFS
CRESO	1.1543	0.4655	8.9512	1.0806	0.5875	-0.6684	0.8898	0.3415		0.9601	0.6107	1.2944	0.0661	0.2777	-0.3325	0.8153	0.2132
GCV	1.149	0.4445	8.9512	1.0921	0.6017	-0.6684	0.8986	0.3338		0.9428	0.4779	1.6026	0.1034	0.3714	-0.254	0.8815	0.1821
RGCV	1.1563	0.4655	8.9512	1.0803	0.5813	-0.6684	0.8889	0.3482		0.9721	0.6986	1.3086	0.0513	0.231	-0.5785	0.7487	0.2113
UCURVE	2.2117	0.4472	18.7983	2.9225	0.5263	-0.4635	0.8999	0.3599		0.9871	0.7938	1.114	0.0309	0.1305	-0.6011	0.7865	0.2742
ADPC	2.04	0.38	17	2.8	0.56	-0.46	0.92	0.36		0.95	0.59	1.38	0.07	0.3	-0.59	0.82	0.21
				SAF_SNR_20
ZOT	RE				CC					RET				CCT
	mean	min	max	std	mean	min	max	std		mean	min	max	std	mean	min	max	std
CRESO	0.93	0.83	0.99	0.03	0.32	0.07	0.54	0.11		0.93	0.64	2.38	0.09	0.33	-0.57	0.68	0.14
GCV	0.9268	0.8374	1.8262	0.0483	0.3756	0.1383	0.5491	0.0649		0.9343	0.6135	2.6624	0.1172	0.4108	-0.7304	0.8138	0.1844
RGCV	0.96	0.9	0.99	0.02	0.24	0.07	0.43	0.08		0.96	0.69	1.78	0.05	0.26	-0.43	0.65	0.13
UCURVE	0.99	0.97	1.89	0.04	0.13	-0.004	0.36	0.05		0.99	0.95	1.03	0.0081	0.15	-0.33	0.49	0.11
ADPC
L1
CRESO	0.9474	0.8295	0.9997	0.0429	0.3098	0.045	0.5573	0.1162		0.9482	0.6655	3.0468	0.1163	0.3385	-0.3248	0.7637	0.1267
GCV	0.897	0.7951	2.0099	0.064	0.45	0.156	0.6139	0.0658		0.9115	0.531	4.65	0.2141	0.4476	-0.4	0.8499	0.1464
RGCV	0.9463	0.8457	0.9997	0.0304	0.3192	0.045	0.546	0.0964		0.9396	0.6049	2.6876	0.1084	0.3587	-0.27	0.8287	0.1467
UCURVE	1.2187	0.9212	2.243	0.1808	0.2626	0.0433	0.4844	0.0836		1.38	0.921	10.71	0.5779	0.1936	-0.06	0.5442	0.0858
ADPC
MFS
CRESO	0.9829	0.9135	1.0239	0.015	0.186	-0.039	0.4148	0.0809		0.9777	0.7462	1.537	0.0534	0.2082	-0.5455	0.7179	0.1672
GCV	0.9744	0.8841	1.0483	0.0215	0.2309	-0.582	0.4736	0.0896		0.9706	0.6132	2.1883	0.0951	0.2687	-0.2517	0.8099	0.1742
RGCV	0.9862	0.9152	1.024	0.0146	0.1665	-0.039	0.4076	0.0816		0.9817	0.8091	1.3076	0.0384	0.1814	-0.4101	0.6444	0.1649
UCURVE	0.9956	0.9647	1.0138	0.0066	0.1294	-0.0612	0.3664	0.0819		0.9931	0.8558	1.0868	0.0188	0.101	-0.4631	0.5485	0.1695
ADPC	0.98	0.91	1.02	0.01	0.16	-0.03	0.4	0.08		0.98	0.81	1.3	0.03	0.17	-0.41	0.64	0.16
				CAF_SNR_20
ZOT	RE				CC					RET				CCT
	mean	min	max	std	mean	min	max	std		mean	min	max	std	mean	min	max	std
CRESO	0.96	0.87	0.99	0.02	0.25	0.05	0.48	0.1		0.97	0.64	1.9	0.07	0.22	-0.5	0.76	0.19
GCV	0.9542	0.8589	1.0217	0.0294	0.2857	0.1568	0.5055	0.0883		0.9721	0.5797	2.2544	0.1069	0.28	-0.719	0.8465	0.2503
RGCV	0.98	0.92	0.99	0.01	0.18	0.05	0.38	0.07		0.98	0.71	1.44	0.04	0.18	-0.53	0.83	0.2
UCURVE	0.99	0.99	1.33	0.01	0.08	-0.06	0.18	0.04		0.99	0.93	1.04	0.007	0.07	-0.55	0.68	0.17
ADPC
L1
CRESO	1.0226	0.8586	2.3883	0.1477	0.2205	0.0031	0.5514	0.0899		1.0656	0.8334	6.6464	0.325	0.152	-0.4578	0.557	0.1347
GCV	0.9437	0.8094	1.0323	0.0382	0.3226	0.1753	0.5874	0.0999		0.9654	0.5937	2.6104	0.1439	0.2968	-0.7227	0.8529	0.2503
RGCV	1.0132	0.8743	1.722	0.1251	0.2232	0.0362	0.4899	0.0946		1.0938	0.8685	4.9439	0.2208	0.1574	-0.3969	0.5243	0.1386
UCURVE	1.1069	0.9033	2.3651	0.1537	0.1067	-0.4143	0.4476	0.1511		1.0914	0.8335	5.3623	0.2284	0.1564	-0.4143	0.5569	0.1412
ADPC
MFS
CRESO	0.9967	0.9568	1.0169	0.0075	0.0847	-0.0466	0.3039	0.0593		1.0015	0.8521	1.3386	0.0402	0.0669	-0.5859	0.6858	0.2185
GCV	0.9901	0.9418	1.0388	0.0171	0.1596	0.0101	0.3664	0.078		1.0002	0.7774	1.9755	0.0808	0.1567	-0.7613	0.7614	0.2251
RGCV	0.9978	0.9723	1.0159	0.005	0.0709	-0.0626	0.2352	0.0494		1.0012	0.8613	1.2865	0.0347	0.0503	-0.6943	0.706	0.2333
UCURVE	0.9996	0.9906	1.0078	0.0026	0.0448	-0.0912	0.1501	0.0439		0.9983	0.9078	1.2267	0.0254	0.0472	-0.5606	0.6866	0.2369
ADPC	0.99	0.97	1.01	0.004	0.06	-0.06	0.23	0.04		1	0.86	1.28	0.03	0.04	-0.69	0.7	0.23

## Sheet: Carlos_Figuera_Data_RDMS_CC
				SR_SNR_20
ZOT	RDMS		RDMST		CC		CCT
	mean	std	mean	std	mean	std	mean	std
CRESO	0.9594	0.2156	1.0277	0.1971	0.5166	0.2278	0.4525	0.2156
GCV	0.9668	0.2166	0.9919	0.1954	0.5093	0.2305	0.489	0.2122
RGCV	0.9789	0.2121	1.067	0.1811	0.4985	0.2277	0.4144	0.2022
UCURVE	1.1761	0.2455	1.3385	0.0843	0.2783	0.2788	0.1007	0.1116
ADPC
L1
CRESO	0.745	0.3601	1.1281	0.1578	0.6578	0.3101	0.3512	0.1764
GCV	0.7055	0.3189	0.9628	0.1758	0.7004	0.2707	0.521	0.1728
RGCV	0.7838	0.3075	1.0235	0.167	0.6456	0.2771	0.4623	0.1697
UCURVE	1.309	0.1359	1.2602	0.0927	0.1341	0.1698	0.2017	0.1135
ADPC
MFS
CRESO	0.8512	0.3526	1.1893	0.1771	0.5757	0.3442	0.2771	0.2126
GCV	0.8349	0.3493	1.1103	0.1636	0.5907	0.3379	0.3702	0.1815
RGCV	0.8566	0.3582	1.2288	0.1679	0.5691	0.3508	0.2309	0.2109
UCURVE	0.923	0.359	1.3027	0.208	0.5098	0.3579	0.1298	0.2723
ADPC	0.8469	0.3934	1.1693	0.1783	0.5642	0.3672	0.3005	0.2121
				SAF_SNR_20
ZOT	Rdms		RDMST		CC		CCT
	mean	std	mean	std	mean	std	mean	std
CRESO	1.1541	0.0967	1.086	0.1481	0.3294	0.1136	0.3993	0.17
GCV	1.1162	0.0592	1.0615	0.1495	0.3753	0.0667	0.4254	0.1714
RGCV	1.225	0.0696	1.1467	0.1377	0.2473	0.0856	0.3331	0.1636
UCURVE	1.3149	0.039	1.272	0.1089	0.1347	0.0501	0.1851	0.1398
ADPC
L1
CRESO	1.1712	0.1016	1.1454	0.1095	0.3089	0.1169	0.338	0.1246
GCV	1.0469	0.0641	1.0392	0.1365	0.4498	0.0683	0.4506	0.1451
RGCV	1.1643	1.0641	1.1248	0.1295	0.3187	0.0964	0.3589	0.1456
UCURVE	1.2108	2.0641	1.2658	0.0675	0.2635	0.0995	0.1965	0.0841
ADPC
MFS
CRESO	1.2741	0.0645	1.2519	0.1319	0.18	0.0822	0.2077	0.1652
GCV	1.2382	0.0725	1.1996	0.1465	0.2308	0.0907	0.2696	0.1737
RGCV	1.2895	0.0643	1.2718	0.1277	0.1666	0.0827	0.1832	0.1635
UCURVE	1.3383	0.0592	1.3332	0.1259	0.1027	0.079	0.1034	0.1681
ADPC	1.2911	0.0642	1.2739	0.1274	0.1645	0.0828	0.1805	0.1634
				CAF_SNR_20
ZOT	RDMS		RDMST		CC		CCT
	mean	min	max	std	mean	min	max	std
CRESO	1.2193	0.0857	1.1995	0.1815	0.253	0.1031	0.2641	0.2205
GCV	1.1919	0.0762	1.167	0.1917	0.2868	0.0895	0.3007	0.2274
RGCV	1.273	0.0619	1.2506	0.1795	0.1879	0.0779	0.2019	0.2228
UCURVE	1.3511	0.0288	1.3324	0.163	0.0869	0.0387	0.0991	0.21
ADPC
L1
CRESO	1.3573	0.0564	1.332	0.1483	0.0772	0.0758	0.1017	0.191
GCV	1.2775	0.0606	1.2715	0.1745	0.1821	0.0762	0.1763	0.2194
RGCV	1.3705	0.0335	1.3463	0.1737	0.0602	0.0461	0.0786	0.2257
UCURVE	1.265	0.0713	1.2318	0.1833	0.1972	0.0892	0.2244	0.2294
ADPC
MFS
CRESO	1.3516	0.0446	1.3496	0.1598	0.0856	0.0596	0.0765	0.2083
GCV	1.2935	0.0602	1.2837	0.1761	0.1617	0.0764	0.1605	0.2233
RGCV	1.3613	0.0368	1.3601	0.1611	0.0729	0.05	0.0621	0.2121
UCURVE	1.3835	0.0317	1.3538	0.2081	0.0425	0.0442	0.062	0.2768
ADPC	1.3624	0.0365	1.3613	0.1611	0.0713	0.0497	0.0605	0.2123

## Sheet: EXP16_L1
				BiV
ZOT_CRESO	RE				CC					RET				CCT					Pacing site Localization
	mean	min	max	std	mean	min	max	std		mean	min	max	std	mean	min	max	std		LV	RV
CRESO	1.0155	0.8228	1.3807	0.11	0.1396	-0.6093	0.6253	0.2493		0.9905	0.3622	3.9491	0.3612	0.3363	-0.8093	0.979	0.4476		***	***
GCV
RGCV	0.9972	0.8222	1.3304	0.0712	0.1125	-0.5501	0.6198	0.2332		0.9823	0.3241	3.6123	0.3352	0.3355	-0.7732	0.9754	0.4401		***	***
UCURVE	1.097	0.7656	1.7102	0.2289	0.1412	-0.611	0.6514	0.2211		0.9954	0.3032	3.6158	0.3659	0.3542	-0.7792	0.9735	0.4469		***	***
ADPC
ZOT_RGCV
CRESO	1.0149	0.8339	1.3636	0.1078	0.1365	-0.605	0.6093	0.2449		0.9916	0.3607	3.8504	0.347	0.3303	-0.8015	0.9725	0.4392		N.A	N.A
GCV
RGCV	0.9901	0.8225	1.3368	0.0721	0.1111	-0.5554	0.6165	0.2324		0.9844	0.3202	3.6101	0.3206	0.3302	-0.7712	0.9723	0.4321		3.83	4.53	ONLY ONE PACING SITE IS DETECTED
UCURVE	1.084	0.795	1.7102	0.2309	0.1413	-0.6245	0.6238	0.2146		0.9759	0.3476	3.5171	0.3355	0.3596	-0.8005	0.9592	0.4404		3.83	4.53	ONLY ONE PACING SITE IS DETECTED
ADPC
ZOT_UCURVE
CRESO	1.0208	0.8465	1.3432	0.0995	0.1169	-0.605	0.5863	0.2219		0.9953	0.3281	3.6147	0.3251	0.3186	-0.7942	0.9663	0.4408		***	***
GCV																			***	***
RGCV	0.9942	0.8254	1.3336	0.0765	0.1187	-0.5565	0.6111	0.2365		0.985	0.3224	3.5428	0.3105	0.3254	-0.7735	0.9701	0.4403		***	***
UCURVE	1.0935	0.8241	2.3172	0.2393	0.1207	-0.6245	0.577	0.1909		0.9868	0.3807	3.4448	0.3057	0.3271	-0.8161	0.9435	0.4424		***	***
ADPC																			***	***
				RV
ZOT_CRESO	RE				CC					RET				CCT					Pacing site Localization
	mean	min	max	std	mean	min	max	std		mean	min	max	std	mean	min	max	std		RV
CRESO	0.9759	0.6602	2.4592	0.224	0.2827	-0.6364	0.7864	0.3537		0.8893	0.3093	3.6888	0.3004	0.5356	-0.566	0.9524	0.2864		***	***
GCV
RGCV	0.9506	0.6489	3.2377	0.2356	0.2998	-0.3519	0.7959	0.2167		0.8884	0.3956	3.3361	0.2968	0.5413	-0.5982	0.9364	0.2854		***	***
UCURVE	0.9292	0.667	1.9537	0.1707	0.2628	-0.6072	0.7846	0.3459		0.8665	0.4423	2.8903	0.2277	0.488	-0.6706	0.925	0.3265		***	***
ADPC
ZOT_RGCV
CRESO	0.9682	0.6606	2.4387	0.224	0.2812	-0.6342	0.7859	0.3522		0.8773	0.3439	3.3068	0.2589	0.523	-0.5513	0.9418	0.2843		1.21
GCV
RGCV	0.9591	0.643	3.2312	0.2349	0.2948	-0.3503	0.7933	0.2129		0.8828	0.3928	3.3394	0.2964	0.5421	-0.5992	0.9322	0.2848		1.34
UCURVE	0.926	0.6422	1.9306	0.1696	0.259	-0.6088	0.7701	0.3452		0.8707	0.472	2.4297	0.2075	0.4638	-0.6546	0.9223	0.3349		1.22
ADPC
ZOT_UCURVE
CRESO	0.9718	0.6615	2.4387	0.2209	0.263	-0.6192	0.7855	0.3431		0.8848	0.3993	2.9265	0.2301	0.4915	-0.5457	0.9219	0.2783		***	***
GCV
RGCV	0.9603	0.6437	3.2387	0.2335	0.2947	-0.3583	0.7933	0.2125		0.8895	0.3961	3.3357	0.2959	0.5481	-0.5924	0.9332	0.2898		***	***
UCURVE	0.9329	0.6461	1.9306	0.1635	0.2382	-0.587	0.7621	0.3337		0.8909	0.496	2.1945	0.1969	0.4187	-0.6506	0.9074	0.3554		***	***
ADPC
				LV
ZOT_CRESO	RE				CC					RET				CCT					Pacing site Localization
	mean	min	max	std	mean	min	max	std		mean	min	max	std	mean	min	max	std		LV
CRESO	0.8914	0.6692	1.0731	0.1002	0.401	-0.6841	0.7696	0.2907		0.8639	0.3418	2.005	0.2397	0.4426	-0.7785	0.974	0.4491		***	***
GCV
RGCV	0.8995	0.662	1.5397	0.1354	0.4088	-0.7725	0.7555	0.3101		0.8553	0.3613	1.9507	0.2359	0.4496	-0.7559	0.9697	0.4498		***	***
UCURVE	0.9056	0.7046	1.2743	0.0936	0.3893	-0.7319	0.7247	0.2808		0.8738	0.3118	1.8043	0.2319	0.417	-0.7968	0.967	0.4938		***	***
ADPC
ZOT_RGCV
CRESO	0.8903	0.6673	1.0695	0.1011	0.3999	-0.6587	0.77	0.29		0.8638	0.3596	1.9551	0.2244	0.4451	-0.7635	0.962	0.4383		2.13
GCV
RGCV	0.899	0.6597	1.5397	0.1347	0.4109	-0.7657	0.7556	0.3048		0.8563	0.3858	1.9808	0.2293	0.4467	-0.7317	0.9645	0.4492		1.99
UCURVE	0.9087	0.7152	1.2743	0.0908	0.3859	-0.706	0.7159	0.2801		0.8765	0.3013	1.7725	0.2237	0.4139	-0.7944	0.97	0.5012		2.12
ADPC
ZOT_UCURVE
CRESO	0.8981	0.6653	1.0695	0.0947	0.3889	-0.6587	0.7739	0.28		0.8732	0.344	1.9568	0.2344	0.4344	-0.7874	0.9619	0.4435		***	***
GCV
RGCV	0.9015	0.6508	1.5397	0.1444	0.4108	-0.7657	0.7643	0.3132		0.8609	0.3753	2.0754	0.2306	0.4503	-0.7377	0.9669	0.4314		***	***
UCURVE	0.9178	0.7326	1.2743	0.0845	0.3683	-0.706	0.6996	0.2723		0.8911	0.3756	1.8128	0.2262	0.4032	-0.8139	0.9698	0.4997		***	***
ADPC

## Sheet: Exp21_L1
				BiV
ZOT_CRESO	RE				CC					RET				CCT					Pacing site Localization
	mean	min	max	std	mean	min	max	std		mean	min	max	std	mean	min	max	std		LV	RV
CRESO	0.9581	0.8459	1.023	0.0445	0.285	-0.0065	0.5641	0.1648		0.9521	0.3296	1.9839	0.22847	0.4001	-0.7574	0.9769	0.411		***	***
GCV
RGCV	0.9555	0.8521	1.0132	0.0552	0.31	0.042	0.61	0.1702		0.9423	0.262	1.901	0.2223	0.422	-0.763	0.981	0.4221		***	***
UCURVE	0.9752	0.9303	1.003	0.018	0.2266	-0.0941	0.5517	0.1869		0.9616	0.6505	1.3391	0.0875	0.3732	-0.8188	0.9842	0.4655		***	***
ADPC
ZOT_RGCV
CRESO	0.9604	0.8699	1.0207	0.037	0.2784	-0.0079	0.5383	0.1587		0.9508	0.319	1.7757	0.2162	0.391	-0.8543	0.9896	0.4455		2.57	N.A
GCV
RGCV	0.9506	0.852	1.0101	0.052	0.32	0.045	0.6152	0.1722		0.94	0.2548	1.872	0.2202	0.4001	-0.765	0.9896	0.4351		1.31	1.42
UCURVE	0.9751	0.9305	0.9987	0.0171	0.2301	-0.1018	0.5554	0.1865		0.9609	0.6323	1.3276	0.0832	0.3711	-0.7766	0.9854	0.461		1.36	N.A
ADPC
ZOT_UCURVE
CRESO	0.961	0.8732	1.0238	0.0368	0.2757	-0.012	0.5308	0.1608		0.9515	0.3185	1.8499	0.2126	0.3839	-0.8322	0.9924	0.4472		***	***
GCV
RGCV	0.9654	0.8701	1.025	0.0602	0.3	0.0401	0.6024	0.1701		0.9425	0.2521	1.892	0.2102	0.4002	-0.742	0.996	0.4345		***	***
UCURVE	0.976	0.9355	0.9996	0.0159	0.2309	-0.083	0.5417	0.183		0.9629	0.6527	1.342	0.0789	0.3579	-0.7824	0.9856	0.4658		***	***
ADPC
				RV
ZOT_CRESO	RE				CC					RET				CCT					Pacing site Localization error
	mean	min	max	std	mean	min	max	std		mean	min	max	std	mean	min	max	std		RV
CRESO	0.8808	0.7497	1.0507	0.0993	0.4347	-0.588	0.7219	0.3112		0.7692	0.2104	1.6625	0.2474	0.5738	-0.6143	0.9838	0.3563		***	***
GCV
RGCV	0.8828	0.7624	1.202	0.1129	0.4412	-0.6461	0.711	0.3217		0.759	0.2334	1.4666	0.2386	0.5789	-0.6133	0.9818	0.3449		***	***
UCURVE	0.9481	0.8742	1.0079	0.043	0.3969	-0.5185	0.6898	0.02882		0.881	0.4297	1.1103	0.1137	0.5323	-0.6481	0.9713	0.357		***	***
ADPC
ZOT_RGCV
CRESO	0.8795	0.7572	1.0519	0.0984	0.4409	-0.6003	0.7113	0.3091		0.7664	0.2204	1.651	0.2451	0.5709	-0.6065	0.9746	0.3572		2.39
GCV
RGCV	0.8816	0.7587	1.1952	0.1116	0.4458	-0.6317	0.6978	0.3175		0.7575	0.2325	1.4655	0.2383	0.5734	-0.6082	0.9754	0.3483		2.12
UCURVE	0.9497	0.8744	1.0063	0.0422	0.4018	-0.4975	0.6778	0.2789		0.8847	0.4832	1.1058	0.1099	0.5247	-0.7534	0.9624	0.3627		2.13
ADPC
ZOT_UCURVE
CRESO	0.8813	0.7582	1.0517	0.099	0.4285	-0.5867	0.7096	0.3163		0.7679	0.2193	1.6978	0.246	0.5677	-0.6138	0.9779	0.3569		***	***
GCV
RGCV	0.8825	0.7573	1.2042	0.1136	0.4416	-0.6471	0.6951	0.3231		0.7591	0.2379	1.4954	0.2383	0.571	-0.5925	0.9731	0.3463		***	***
UCURVE	0.9535	0.8808	1.0052	0.0405	0.3779	-0.5171	0.6731	0.2873		0.8917	0.5296	1.1033	0.1051	0.5055	-0.8252	0.9704	0.3762		***	***
ADPC
				LV
ZOT_CRESO	RE				CC					RET				CCT					Pacing site Localization
	mean	min	max	std	mean	min	max	std		mean	min	max	std	mean	min	max	std		LV
CRESO	0.9038	0.78	1.02	0.0619	0.4904	0.1436	0.6855	0.1261		0.8553	0.1428	1.4689	0.2203	0.485	-0.7905	0.9918	0.3713		***	***
GCV
RGCV	0.9105	0.7941	1.01	0.052	0.4798	0.1521	0.671	0.1222		0.8545	0.1121	1.26	0.2103	0.4852	-0.6822	0.9989	0.3411		***	***
UCURVE	0.9654	0.8924	1.0218	0.0351	0.4004	-0.1502	0.6807	0.2143		0.9404	0.5805	1.1816	0.0943	0.3972	-0.7359	0.9784	0.3583		***	***
ADPC
ZOT_RGCV
CRESO	0.916	0.7823	1.0224	0.06701	0.4414	-0.0441	0.6881	0.1759		0.8779	0.1421	1.2838	0.1865	0.4263	-0.8511	0.99	0.38		1.29
GCV
RGCV	0.9154	0.7901	1.01	0.05	0.4701	0.142	0.678	0.121		0.8502	0.112	1.2611	0.2125	0.4821	-0.68	0.9972	0.342		1.29
UCURVE	0.9668	0.898	1.01	0.0325	0.4042	-0.131	0.6717	0.1977		0.9413	0.5725	1.1489	0.0912	0.4137	-0.6944	0.9829	0.3524		1.302
ADPC
ZOT_UCURVE
CRESO	0.9198	0.7833	1.021	0.0679	0.4305	-0.0376	0.6831	0.177		0.8808	0.1341	1.3	0.1852	0.4135	-0.81	0.9846	0.3856		***	***
GCV
RGCV	0.9168	0.7968	1.0131	0.0509	0.4774	0.15	0.6732	0.126		0.8598	0.1144	1.2616	0.2188	0.4859	-0.68	0.99	0.34		***	***
UCURVE	0.9691	0.9015	1.0136	0.0311	0.3953	-0.0972	0.6632	0.1897		0.9443	0.582	1.1435	0.088	0.4065	-0.67	0.9778	0.3518		***	***
ADPC

## Sheet: Exp31_L1
				RV
ZOT_CRESO	RE				CC					RET				CCT					Pacing site Localization
	mean	min	max	std	mean	min	max	std		mean	min	max	std	mean	min	max	std		RV
CRESO	1.0896	0.7676	1.9141	0.1909	0.0786	-0.7463	0.6335	0.3488		1.0674	0.1529	3.4638	0.4173	0.5008	-0.6102	0.9923	0.2795		***
GCV
RGCV	1.1924	0.7862	3.5318	0.4472	0.1008	-0.4651	0.2986	0.2986		1.0941	0.1503.	3.5225	0.4288	0.4872	-0.6146	0.9909	0.2889		***
UCURVE	0.9755	0.8012	1.1878	0.0831	0.0443	-0.8071	0.5642	0.3619		0.8819	0.3501	1.5533	0.1634	0.4932	-0.6127	0.9626	0.2648		***
ADPC
ZOT_RGCV
CRESO	1.0971	0.7705	2.3707	0.2141	0.0739	-0.7394	0.6269	0.3481		1.0768	0.1937	3.8917	0.4406	0.4996	-0.6145	0.9906	0.2809		2.15
GCV
RGCV	1.1939	0.7892	3.5397	0.4414	0.0919	-0.4701	0.6282	0.3013		1.1037	0.1643	3.6862	0.4435	0.484	-0.6024	0.9929	0.2916		2.15
UCURVE	0.9786	0.7915	1.1686	0.0806	0.026	-0.8139	0.5762	0.3644		0.8849	0.3423	1.7705	0.1625	0.4897	-0.6454	0.9505	0.2662		2.15
ADPC
ZOT_UCURVE
CRESO	1.0603	0.7723	1.3681	0.1308	0.0471	-0.7378	0.6196	0.3692		1.061	0.262	3.5777	0.3875	0.4904	-0.59	0.9755	0.2762		***
GCV
RGCV	1.1995	0.8008	3.4982	0.445	0.0885	-0.4612	0.6173	0.3001		1.1146	0.1995	3.827	0.4429	0.4794	-0.5991	0.9896	0.2916		***
UCURVE	0.9768	0.8398	1.1022	0.0636	0.0167	-0.7646	0.508	0.3471		0.8919	0.3711	1.6229	0.1456	0.4702	-0.5931	0.9378	0.2679		***
ADPC
				LV
ZOT_CRESO	RE				CC					RET				CCT					Pacing site Localization
	mean	min	max	std	mean	min	max	std		mean	min	max	std	mean	min	max	std		LV
CRESO	1.0298	0.9055	1.314	0.0894	0.141	-0.2745	0.5049	0.1915		0.9416	0.4142	1.9638	0.2176	0.3923	-0.6569	0.9675	0.4012		***
GCV
RGCV	1.0287	0.8908	1.2898	0.0933	0.1587	-0.3101	0.504	0.1939		0.9261	0.4299	1.7281	0.1973	0.423	-0.7457	0.9671	0.4145		***
UCURVE	0.9921	0.9089	1.0879	0.0338	0.1289	-0.3013	0.4748	0.1858		0.8945	0.4283	1.2135	0.1476	0.3761	-0.6412	0.9396	0.3925		***
ADPC
ZOT_RGCV
CRESO	1.0256	0.9016	1.2911	0.0832	0.1457	-0.2705	0.5056	0.1859		0.9377	0.4502	1.9607	0.2058	0.399	-0.6389	0.9581	0.3979		0.703
GCV
RGCV	1.0241	0.8995	1.2804	0.0903	0.1587	-0.3104	0.551	0.1951		0.9282	0.4232	1.7263	0.1989	0.414	-0.7499	0.96	0.4104		0.47
UCURVE	0.9898	0.9072	1.067	0.0312	0.1324	-0.2879	0.4809	0.1856		0.8975	0.4588	1.2042	0.1421	0.3785	-0.6381	0.9472	0.3913		0.48
ADPC
ZOT_UCURVE
CRESO	1.0231	0.909	1.2629	0.0774	0.1471	-0.2651	0.506	0.1775		0.9468	0.4913	2.029	0.1973	0.3894	-0.618	0.9368	0.3976		***
GCV
RGCV	1.0208	0.8927	1.2873	0.0966	0.1599	-0.3127	0.599	0.1913		0.9285	0.4292	1.7296	0.1961	0.468	-0.745	0.96	0.4194		***
UCURVE	0.9878	0.9145	1.0641	0.0274	0.1231	-0.2409	0.4687	0.1718		0.906	0.4585	1.2249	0.1297	0.3677	-0.6293	0.949	0.3825		***
ADPC
